# Supplementary material for: FGFR Inhibitors in Oncology: Insight on the Management of Toxicities in Clinical Practice
Source: Cancers (Basel). 2021 Jun 13;13(12):2968. doi: 10.3390/cancers13122968 (PMC8231807; doi:10.3390/cancers13122968)
Supplement: Supplementary file 1 [file cancers-13-02968-s001.zip]

Archive with 1 entries (1 files):
- cancers-1228926-supplementary.pdf
